# Supplementary material for: High-Performance, Degradable, Self-Healing Bio-Based Nanocomposite Coatings with Antibacterial and Antioxidant Properties
Source: Nanomaterials (Basel). 2023 Mar 29;13(7):1220. doi: 10.3390/nano13071220 (PMC10096551; doi:10.3390/nano13071220)
Supplement: Supplementary file 1 [file nanomaterials-13-01220-s001.zip]

Archive with 1 entries (1 files):
- nanomaterials-2257736-supplementary.pdf
